# Supplementary material for: Disease burden for patients with primary immunodeficiency diseases identified at reference hospitals in Guanajuato, Mexico
Source: PLoS One. 2017 Apr 27;12(4):e0175867. doi: 10.1371/journal.pone.0175867 (PMC5407621; doi:10.1371/journal.pone.0175867)
Supplement: S1 File — (XLS) [file pone.0175867.s001.xls]

## Sheet: General
Patient number	Health sector Public=1 Private= 2	Age (years) at the begining of the study	Gender Male=1 Female=2	Parental consanguinity Yes= 1 No=2	Famili history of PID Yes=1 No=2	Asthma Yes=1 No=2	Rhinitis Yes=1 No=2	Atopic Dermatitis Yes=1 No= 2	Autoimmunity Yes=1 No=2	Type of autoimmune disease	Cancer Yes= 1 No=2	Type of cancer or neoplasm	Other diseases	Age/years Begining of Simptoms	Age/year at Diagnosis	Delay in Diagnosis (years)	PID: diagnosis	Intravenous gammaglobulin (IVIG) treatment Yes= 1 No=2	IVIG gr/infusion	Number of hospital admissions until diagnosis	Number of Hospitalizations/year	Number of days hospitalized/year	Cost of Hospitalizations/year adjusted to 2017	Minimum wages to pay Hospitalization/year	Visits Emergency Room (ER) year	Cost of Visits to ER/year USD adjusted to 2017	Minimum wages to pay ER/year	Visit to Doctor/year	Cost of Dr. Visits/year USD adjusted to 2017	Minimum Wages to pay Dr. Visit/year	Family monthly expenses USD adjusted to 2017	School/work days Plos	Patients with complications secondary to IDP Yes= 1 No= 2	Type of complication secondary to IDP	Age patients with PID at the begining of study (n=20)	Age Healty control (n=20)	Gender Patients with PID (n=20) Male=1 Female=2	Gender Healthy control (n=20) Male=1 Female=2	Follow up years	Number of hospitalations/year until Dx only patiens received IVIG (n=20)	Number of hospital admissions/year post IVIG(n=20)	Days hospitalized until Dx only patients received IVIG (n=20)	Days hospitalized post IVIG (n=20)	Visits to ER/year until Dx only patients received IVIG (n=20)	Visits to ER/year post IVIG (n=20)	Number of visits to ER post IVIG (n=20)	Number Dr. Visits/year only patientes received IVIG (n=20)	Number of Dr. Visits/year post IVIG (n=20)	Family monthly expenses USD until Dx. Only patientes received IVIG (n=20)
1	1	Deceased	2	2	2	2	2	2	2		2		Down Syndrome, hypothyroidism.	0.42	,83	,42	Common variable immunodeficiency disorders (CVID)	1	4.2	8,00	9,60	146,40	16635,07	4265,40	14,40	1801,05	,93	6,00	139,96	35,89	38,80	166,80	1	Chronic lung disease	,83	1,00	2,00	2,00	,83	9,60	9,60	146,40	48,00	17,28	3,60	3	6,00	10	38,80
2	1	1.5	2	2	2	2	2	2	2		2			0.08	,25	,17	Immunodeficiencies affecting cellular and humoral immunity	2		2,00	8,00	240,00	27270,61	6992,46	8,00	1000,58	21,19	20,00	466,54	119,62	242,48	268	1	Anoxic encephalopaty
4	2	8	1	2	2	2	2	2	2		2			3.08	5,17	2,08	Selective IgA deficiency	2		2,00	,39	5,81	2534,34	649,83	1,16	45,05	13,48	6,00	232,78	59,69	38,80	24,00	2
5	2	11	2	2	2	2	1	2	2		2			1	2,75	1,75	Ataxia-telangiectasia	2		2,00	,73	49,45	21585,40	5534,72	,36	14,11	18,54	25,00	969,93	248,70	96,99	74,82	2
6	1	9	1	2	2	1	1	2	2		2			2.33	9,00	6,67	Isolated IgG subclass deficiency	1	13.5	9,00	1,00	21,33	2424,05	621,55	1,00	125,07	15,25	15,00	349,90	89,72	72,74	37,33	1	Chronic lung disease	9,00	11,00	1,00	1,00	,91	1,00	,00	21,33	,00	,11	,00	0	15,00	2	72,74
7	2	42	1	2	2	2	1	2	2		2		Food allergy	4	6,00	2,00	Selective IgA deficiency	2		,00	,00	,00	,00	,00	,00	,00	,00	16,00	620,76	159,17	242,48	16,00	2
8	2	5	1	2	2	2	2	2	2		2			0	,25	,25	Transient hypogammaglobulinemia of infancy.	2		,00	,00	,00	,00	,00	,00	,00	,00	20,00	775,95	198,96	193,99	50,00	2
9	2	5	1	2	2	2	1	2	2		2		Cardiopathy	0.08	5,00	4,92	Isolated IgG subclass deficiency	2		,00	,00	,00	,00	,00	,00	,00	,00	12,00	465,57	119,38	96,99	60,00	2
10	2	5	1	2	2	2	1	1	2		2			4	5,00	1,00	Isolated IgG subclass deficiency	2		,00	,00	,00	,00	,00	,00	,00	36,65	15,00	581,96	149,22	387,97	25,00	2
11	1	12	1	2	2	2	2	2	2		2			1.67	10,92	9,25	X-linked agammaglobulinemia	1	15.9	7,00	,64	15,85	5173,05	1326,42	,92	44,16	43,73	20,00	922,41	236,51	72,74	77,00	1	Chronic lung disease	10,92	10,00	1,00	1,00	6,08	,64	,00	15,85	,00	,08	,00	0	20,00	3	72,74
12	1	5	1	2	2	2	1	2	1	Reumatoid arthritis	2			1	1,50	,50	X-linked agammaglobulinemia	1	6.3	3,00	2,00	27,33	8922,44	2287,80	2,67	128,55	384,84	25,00	1153,01	295,64	145,49	45,00	1	Chronic lung disease	1,50	3,00	1,00	2,00	8,67	2,00	,23	27,33	,46	1,78	,23	2	25,00	3	145,49
13	1	12	1	2	2	1	1	2	2		2			0.75	12,00	11,25	X-linked agammaglobulinemia	1	19.8	6,00	,50	15,42	5032,47	1290,38	2,08	100,43	11,18	15,00	691,80	177,39	193,99	59,00	2		12,00	13,00	1,00	1,00	4,50	,50	,00	15,42	,00	,17	,00	0	15,00	3	193,99
14	1	12	2	2	2	2	2	2	2		2			5,50	7,83	2,33	Common variable immunodeficiency disorders (CVID)	1	80	19,00	2,43	37,53	12251,57	3141,43	1,91	92,31	12,71	16,00	737,92	189,21	96,99	55,45	2		7,83	9,00	2,00	2,00	9,33	2,43	,21	37,53	,64	,24	,00	0	16,00	5	96,99
15	1	15	2	2	2	2	2	2	1	Autoimmune thyroditis y Autoimmune gastropathy	2		Hypothyroidism	5,00	13,75	8,75	Common variable immunodeficiency disorders (CVID)	1	14	2,00	,15	5,53	1804,27	462,63	,00	,00	27,01	20,00	922,41	236,51	33,95	61,00	1	short stature	13,75	15,50	2,00	2,00	6,00	,15	,33	5,53	,50	,00	,00	0	20,00	3	33,95
16	1	38	2	2	2	2	2	2	1	Reumatoid arthritis	2			27	37,00	10,00	Common variable immunodeficiency disorders (CVID)	1	28	7,00	,19	3,30	1076,34	275,98	,41	19,54	10,00	12,00	553,44	141,91	349,18	15,70	2		37,00	35,00	2,00	2,00	5,58	,19	,18	3,30	,90	,01	,00	0	12,00	3	349,18
17	1	3	1	2	2	2	2	2	2		2			1	3,25	2,25	Common variable immunodeficiency disorders (CVID)	1	9	5,00	1,54	50,46	16472,19	4223,64	,92	44,50	25,10	15,00	691,80	177,39	387,97	66,38	2		3,25	3,00	1,00	1,00	4,67	1,54	,00	50,46	,00	,28	,00	0	15,00	3	387,97
18	1	13	2	1	2	2	2	2	2		1	Lymphoma		12,67	13,33	,67	Common variable immunodeficiency disorders (CVID)	1	15	2,00	,15	4,80	1566,87	401,76	,08	3,62	9,16	20,00	922,41	236,51	43,65	61,00	2		13,33	14,50	2,00	2,00	3,75	,15	,00	4,80	,00	,01	,00	0	20,00	3	43,65
19	1	Deceased	2	2	2	2	2	2	2		2		Down syndrome.	,33	,58	,25	Transient hypogammaglobulinemia of infancy.	2		2,00	3,43	149,14	48684,80	12483,28	1,71	82,64	9,44	2,00	92,24	23,65	96,99	152,86	2
21	1	Deceased	1	2	2	2	2	2	2		2		Pulmonary hypertension	,33	2,75	2,42	Chronic granulomatous disease	1	7.02	7,00	2,55	57,09	18636,22	4778,52	1,09	52,59	5,74	22,00	1014,65	260,17	145,49	80,18	1	Chronic lung disease	2,75	3,50	1,00	1,00	4,91	2,55	,41	57,09	1,22	,40	,20	1	22,00	4	145,49
22	1	8	1	2	2	2	2	2	2		2			,42	,67	,25	Chronic mucocutaneous candidiasis	2		2,00	3,00	75,00	24482,30	6277,51	1,50	72,31	238,75	7,00	322,84	82,78	29,10	83,50	2
23	1	43	2	2	2	2	2	1	2		2			13,25	44,58	31,33	C1 inhibitor deficiency	2		41,00	,92	5,43	1771,88	454,33	1,23	59,47	164,93	35,00	1614,21	413,90	484,97	116,00	1	Chronic lung disease
24	1	4	1	2	2	2	1	2	2		2		Gastroesophageal reflux, food allergy	1,25	3,75	2,50	Hyper-IgE syndrome	2		4,00	1,07	17,60	5745,18	1473,12	,00	,00	769,68	11,00	507,32	130,08	96,99	28,60	1	Chronic rhinosinusitis
25	1	6	2	2	2	2	2	2	2		2		Gastroesophageal, food allergy, hypothyrodism	,00	,42	,42	Chronic mucocutaneous candidiasis	2		1,00	2,40	124,80	40738,55	10445,78	,00	,00	384,84	11,00	507,32	130,08	33,95	135,80	1	Chronic lung disease
26	1	7	1	2	2	2	2	2	2		2			1,42	5,83	4,42	Cyclic neutropenia	2		5,00	,86	29,14	9513,12	2439,26	,00	,00	1,87	7,00	322,84	82,78	33,95	36,14	1	Chronic rhinosinusitis
28	1	7	1	2	2	1	1	2	2		2			,08	7,00	6,92	DiGeorge anomaly	2		6,00	,86	20,57	2337,48	599,35	1,14	142,94	,00	20,00	466,54	119,62	727,45	41,71	1	Chronic lung disease
29	1	7	2	2	2	2	2	2	2		2			,33	7,33	7,00	Common variable immunodeficiency disorders (CVID)	1	17	3,00	,41	21,14	2401,67	615,81	1,36	170,55	36,35	22,00	513,19	131,59	121,24	44,50	1	Chronic lung disease	7,33	8,00	2,00	2,00	3,75	,41	,53	21,14	2,93	,19	,27	1	22,00	6	121,24
30	1	36	1	1	2	1	1	2	2		2			,42	2,00	1,58	Common variable immunodeficiency disorders (CVID)	1	6.36	5,00	2,50	55,50	6306,33	1617,01	12,00	1500,87	,00	30,00	699,81	179,44	349,18	97,50	2		2,00	2,00	1,00	1,00	4,08	2,50	,00	55,50	,00	6,00	,00	0	30,00	4	89,53
31	1	22	2	2	2	2	2	2	2		2			10,00	21,00	11,00	C1 inhibitor deficiency	2		10,00	,48	9,14	2984,51	765,26	,90	43,61	2,75	28,00	1291,37	331,12	96,99	38,05	2
32	1	4	1	2	2	2	2	2	2		2			2,67	2,92	,25	X-linked agammaglobulinemia	1	10.2	6,00	2,06	31,20	10184,64	2611,45	1,03	49,58		35,00	1614,21	413,90	43,65	67,23	1	Knee anchylosis	2,92	3,00	1,00	1,00	4,50	2,06	,22	31,20	,44	,35	,22	1	35,00	3	43,65
34	1	4	1	2	2	1	1	2	2		2			2,17	4,75	2,58	Common variable immunodeficiency disorders (CVID)	1	10.2	2,00	,42	14,53	1650,59	423,23	,84	105,32		8,00	186,61	47,85	48,50	23,37	2		4,75	6,00	1,00	1,00	2,50	,42	,00	14,53	,00	,18	,00	0	8,00	1	12,44
35	2	4	1	2	2	2	2	2	2		2			,08	3,50	3,42	DiGeorge anomaly	2		3,00	,86	46,00	20077,59	5148,10	,57	22,17		11,00	426,77	109,43	43,65	57,57	2
36	1	4.33	1	2	2	2	1	2	2		2			,08	3,83	3,75	Specific antibody deficiency with normal Ig concentrations and normal numbers of B cells	2		1,00	,26	1,83	207,49	53,20	,78	97,88		13,00	303,25	77,76	436,47	15,61	1	Chronic lung disease
38	1	7.75	2	1	2	1	1	2	2		2			3,00	7,00	4,00	Specific antibody deficiency with normal Ig concentrations and normal numbers of B cells	2		,00	,00	,00	,00	,00	,29	35,74		15,00	349,90	89,72	38,80	15,29	1	Chronic lung disease
42	2	28.33	2	1	2	1	1	2	2		2			,25	27,67	27,42	Specific antibody deficiency with normal Ig concentrations and normal numbers of B cells	2		5,00	,18	5,13	1742,36	446,76	1,08	36,81		12,00	407,37	104,45	193,99	18,22	2
43	1	11.66	1	2	2	2	1	2	2		2			10,33	11,17	,83	Specific antibody deficiency with normal Ig concentrations and normal numbers of B cells	2		,00	,00	,00	,00	,00	,18	22,40		6,00	139,96	35,89	29,10	28,00	1	Hearing impairment
44	2	4.42	1	2	2	2	2	2	2		2			,08	,17	,08	Congenital neutropenia	2		3,00	36,00	180,00	785645,00	201447,44	24,00	931,13		28,00	1086,32	278,54	48,50	232	2
45	1	1.16	1	2	2	2	2	1	1	Immune thrombocytopenic purpura	2	N/A	Food allergy	,08	1,17	1,08	Wiskott– Aldrich síndrome	1	7	6,00	5,14	94,29	10713,45	2747,04	5,14	643,23		13,00	303,25	77,76	33,95	112,43	1	Chronic lung disease	3,50	4,00	1,00	1,00	,25	5,14	,00	94,29	,00	4,41	,00	0	13,00	5	33,95
46	1	0.083	1	2	2	2	2	2	2		2			,00	,08	,08	Congenital neutropenia	2		2,00	24,00	336,00	38178,85	9789,45	24,00	3001,75		2,00	46,65	11,96	9,70	338	2
47	1	0.33	2	2	2	2	2	2	2		2		Cardiopathy	,00	,08	,08	CHARGE syndrome	2		1,00	12,00	324,00	36815,32	9439,83	12,00	1500,87		3,00	69,98	17,94	727,45	327	2
48	1	33.83	2	1	2	1	1	2	2		2			23,00	33,00	10,00	Common variable immunodeficiency disorders (CVID)	1	18.8	2,00	,06	1,30	425,35	109,06	,15	7,30		24,00	1106,89	283,82	121,24	25,45	2		33,00	30,00	2,00	2,00	,33	,06	3,00	1,30	3,00	,00	,00	0	24,00	3	121,24
49	1	15.88	2	2	2	2	2	2	2		2			12,92	13,08	,17	Common variable immunodeficiency disorders (CVID)	1	21	4,00	,31	13,76	4491,02	1151,54	,00	,00		12,00	553,44	141,91	96,99	25,76	2		13,08	12,00	2,00	2,00	3,25	,31	,00	13,76	,00	,00	,00	0	12,00	0	96,99
50	1	18.5	1	2	2	2	1	2	2		2		Epilepsy/Urticaria	5,00	17,00	12,00	Specific antibody deficiency with normal Ig concentrations and normal numbers of B cells	1	10.6	50,00	2,94	14,71	4800,45	1230,88	2,94	141,78		24,00	1106,89	283,82	43,65	41,65	1	Chronic lung disease	17,00	15,00	1,00	1,00	2,00	2,94	,00	14,71	,00	,17	,50	1	24,00	3	43,65
51	2	3.33	1	2	2	2	1	2	2		2		Epilepsy	2,00	3,50	1,50	Specific antibody deficiency with normal Ig concentrations and normal numbers of B cells	1	12.78	3,00	,86	20,00	8729,39	2238,30	,00	,00		10,00	387,97	99,48	630,46	30,00	2		3,50	2,00	1,00	1,00	2,75	,86	,36	20,00	1,82	,00	,36	1	10,00	8	630,46
52	1	4.5	2	2	2	2	2	2	2		2	N/A		4,25	4,50	,25	Chediak– Higashi syndrome	2		1,00	,22	3,11	1015,56	260,40	,22	10,71		2,00	92,24	23,65	33,95	5,33	2
[truncated: 9 more columns]
